# Supplementary material for: Neural circuits underlying context-dependent competition between defensive actions in Drosophila larvae
Source: Nat Commun. 2025 Jan 28;16:1120. doi: 10.1038/s41467-025-56185-2 (PMC11775277; doi:10.1038/s41467-025-56185-2)
Supplement: Supplementary file 10 — Source Data 5 [file 41467_2025_56185_MOESM10_ESM.xlsx]

## Sheet: Fig.1 
							P values between 0.01 and 0.05	*
							P values between 0.001 and 0.01	**
							P values between 0.0001 and 0.001	***
							P values <0.0001	****
	Fig. 1 i							Fig. 1 j
	Behavioral Probability Cumulative (0-3s)							Behavioral Probability Cumulative (3-4s)
		Control	R11A07>Chr	p-value (Chi-square two-sided)					Control	R11A07>Chr	p-value (Chi-square two-sided)
	Hunch	0.0144928	0.028169	0.369866				Hunch	0.233645	0	4.44089e-16
	Head& Tail	0	0.0387324	0.0107997				Head& Tail	0.0373832	0.00352113	0.0129292
	Static bend	0.188406	0.0950704	0.00653109				Static bend	0.331776	0.105634	4.75666e-09
	Head-Cast	0.647343	0.559859	0.0784127				Head-Cast	0.495327	0.25	1.07194e-07
	C-shape	0.00483092	0.53169	1.01191e-35				C-shape	0.0233645	0.602113	6.20608e-43
	Roll	0	0.383803	5.01104e-25				Roll	0	0.309859	5.9677e-22
	Total N	163	244					Total N	186	255
	Fig. 1 m							Fig. 1 p
	Behavioral Probability Cumulative (0-5s)							Behavioral Probability Cumulative (0-5s)
		Control	EL>TNT	p-value (Chi-square two-sided)					Els>Chr -ATR	Els>Chr +ATR	p-value (Chi-square two-sided)
	Hunch	0.552239	0.286573	6.7143e-12				Hunch	0.3861	0.449838	0.136892
	Stop	0.00597015	0.0160321	0.248917				Stop	0.00772201	0.0194175	0.243077
	Static bend	0.316418	0.549098	4.41315e-09				Static bend	0.413127	0.372168	0.329648
	Head-Cast	0.689552	0.571142	0.00223855				Head-Cast	0.687259	0.595469	0.0279688
	Back-up	0.161194	0.238477	0.0164835				Back-up	0.138996	0.171521	0.301678
	Total N	254	420					Total n	248	286

## Sheet: Fig.3
	P values between 0.01 and 0.05		*							P values between 0.01 and 0.05		*									P values between 0.01 and 0.05		*
	P values between 0.001 and 0.01		**							P values between 0.001 and 0.01		**									P values between 0.001 and 0.01		**
	P values between 0.0001 and 0.001		***							P values between 0.0001 and 0.001		***									P values between 0.0001 and 0.001		***
	P values <0.0001		****							P values <0.0001		****									P values <0.0001		****
	Fig. 3m									Fig. 3q											Fig. 3u
	Behavioral Probability Cumulative (0-5s)										Behavioral Probability Cumulative (0-5s)											Behavioral Probability Cumulative (0-5s)
					p-value (Chi-square two-sided)									p-value (Chi-square two-sided)											p-value (Chi-square two-sided)
		High light, no air puff	High light, medium air puff	High light, high air puff	High light, no air puff vs medium air puff	High light, no air puff vs high air puff	High light, medium air puff vs high air puff				Medium light, no air puff	Medium light, medium air puff	Medium light, high air puff	Medium light, no air puff vs medium aifpuff	Medium light, no air puff vs high aifpuff	Medium light, medium air puff vs high aifpuff						Low light, no air puff	Low light, medium air puff	Low light, high air puff	Low light, no air puff vs medium air puff	Low light, no air puff vs high air puff	Low light, medium air puff vs high air puff
	Hunch	0.0318841	0.154088	0.101852	3.06928e-07	0.000998949	0.092637			Hunch	0.0132159	0.194737	0.287879	1.34108e-08	6.96665e-13	0.0591526					Hunch	0	0.225108	0.320144	1.11922e-12	0	0.0223791
	Head& Tail	0.208696	0.147799	0.296296	0.0592526	0.0226381	8.34976e-05			Head& Tail	0.0440529	0.2	0.227273	5.99912e-06	9.71838e-07	0.566971					Head& Tail	0.00328947	0.0649351	0.0755396	0.000732648	0.000201719	0.661235
	Static bend	0.0144928	0.138365	0.435185	1.1199e-08	0	3.87357e-13			Static bend	0.030837	0.152632	0.439394	5.66078e-05	0	2.98493e-08					Static bend	0.0427632	0.147186	0.467626	0.00035995	0	1.68865e-13
	Head-Cast	0.171014	0.465409	0.199074	3.26406e-14	0.417781	1.1438e-09			Head-Cast	0.85022	0.415789	0.371212	0	0	0.431308					Head-Cast	0.835526	0.692641	0.471223	0.000719325	7.77156e-16	1.39694e-06
	C-shape	0.886957	0.742138	0.50463	7.49468e-06	0	7.72978e-08			C-shape	0.612335	0.636842	0.469697	0.639239	0.0124665	0.003731					C-shape	0.128289	0.320346	0.266187	3.74451e-06	0.000272101	0.196717
	Roll	0.373913	0.45283	0.115741	0.0556506	6.41476e-11	1.44329e-15			Roll	0.634361	0.236842	0.143939	3.43059e-14	0	0.0454737					Roll	0.167763	0.0649351	0.0323741	0.00121702	4.08861e-07	0.0934966
	Total n	305	265	214						Total n	183	175	129								Total n	199	206	269
		Benjamini and Hochberg (1995) corrected significance level																				Benjamini and Hochberg (1995) corrected significance level
		q* =	0.388889								Benjamini and Hochberg (1995) corrected significance level											q* =	0.0416667
											q* =	0.0361111
		Benjamini-Hochberg (BH) Correction																				Benjamini-Hochberg (BH) Correction
											Benjamini-Hochberg (BH) Correction
		Actions	Condition Comparison	P value (p)	B-H threshold (q*)	p < q*																Actions	Condition Comparison	P-value (p)	B-H Threshold (q*)	p < q*
		Hunch	High Light, No air puff vs Medium air puff	3.06928e-07	0.0277778	TRUE					Actions	Condition Comparison	P-value (p)	B-H Threshold (q*)	p < q*							Hunch	Low light, no air puff vs medium air puff	0	0.00277778	TRUE
			High Light, No air puff vs High air puff	0.000998949	0.0361111	TRUE					Hunch	Medium Light, No air puff vs Medium air puff	1.34108e-08	0.0194444	TRUE								Low light, no air puff vs high air puff	0	0.00555556	TRUE
			High Light, Medium air puff vs High air puff	0.092637	0.0472222	FALSE						Medium Light, No air puff vs High air puff	0	0.0166667	TRUE								Low light, medium air puff vs high air puff	0.0223791	0.0416667	TRUE
		Head & Tail	High Light, No air puff vs Medium air puff	0.0592526	0.0444444	FALSE						Medium Light, Medium air puff vs High air puff	0.0591526	0.0416667	TRUE							Head& Tail	Low light, no air puff vs medium air puff	0.000732648	0.0361111	TRUE
			High Light, No air puff vs High air puff	0.0226381	0.0388889	TRUE					Head & Tail	Medium Light, No air puff vs Medium air puff	0.0440529	0.0277778	TRUE								Low light, no air puff vs high air puff	0.000201719	0.025	TRUE
			High Light, Medium air puff vs High air puff	8.34976e-05	0.0333333	TRUE						Medium Light, No air puff vs High air puff	0	0.0138889	TRUE								Low light, medium air puff vs high air puff	0.661235	0.05	FALSE
		Static Bend	High Light, No air puff vs Medium air puff	1.1199e-08	0.0222222	TRUE						Medium Light, Medium air puff vs High air puff	0.566971	0.0472222	FALSE							Static bend	Low light, no air puff vs medium air puff	0.00035995	0.0305556	TRUE
			High Light, No air puff vs High air puff	0	0.0138889	TRUE					Static Bend	Medium Light, No air puff vs Medium air puff	5.66078e-05	0.0305556	TRUE								Low light, no air puff vs high air puff	0	0.0305556	TRUE
			High Light, Medium air puff vs High air puff	0	0.0166667	TRUE						Medium Light, No air puff vs High air puff	0	0.0166667	TRUE								Low light, medium air puff vs high air puff	0	0.0388889	TRUE
		Head-Cast	High Light, No air puff vs Medium air puff	0	0.0111111	TRUE						Medium Light, Medium air puff vs High air puff	2.98493e-08	0.0222222	TRUE							Head-Cast	Low light, no air puff vs medium air puff	0.000719325	0.0333333	TRUE
			High Light, No air puff vs High air puff	0.417781	0.05	FALSE					Head-Cast	Medium Light, No air puff vs Medium air puff	0.85022	0.0444444	FALSE								Low light, no air puff vs high air puff	0	0.0222222	TRUE
			High Light, Medium air puff vs High air puff	1.1438e-09	0.0194444	TRUE						Medium Light, No air puff vs High air puff	0	0.0111111	TRUE								Low light, medium air puff vs high air puff	1.39694e-06	0.0194444	TRUE
		C-shape	High Light, No air puff vs Medium air puff	7.49468e-06	0.0305556	TRUE						Medium Light, Medium air puff vs High air puff	0.431308	0.0388889	FALSE							C-shape	Low light, no air puff vs medium air puff	3.74451e-06	0.0222222	TRUE
			High Light, No air puff vs High air puff	0	0.0138889	TRUE					C-shape	Medium Light, No air puff vs Medium air puff	0.639239	0.05	FALSE								Low light, no air puff vs high air puff	0.000272101	0.0277778	TRUE
			High Light, Medium air puff vs High air puff	7.72978e-08	0.025	TRUE						Medium Light, No air puff vs High air puff	0.0124665	0.0361111	TRUE								Low light, medium air puff vs high air puff	0.196717	0.0472222	FALSE
		Roll	High Light, No air puff vs Medium air puff	0.0556506	0.0416667	FALSE						Medium Light, Medium air puff vs High air puff	0.003731	0.0333333	TRUE							Roll	Low light, no air puff vs medium air puff	0.00121702	0.0388889	TRUE
			High Light, No air puff vs High air puff	0	0.0138889	TRUE					Roll	Medium Light, No air puff vs Medium air puff	0.634361	0.0416667	FALSE								Low light, no air puff vs high air puff	4.08861e-07	0.0166667	TRUE
			High Light, Medium air puff vs High air puff	0	0.0166667	TRUE						Medium Light, No air puff vs High air puff	0	0.0166667	TRUE								Low light, medium air puff vs high air puff	0.0934966	0.0444444	FALSE
												Medium Light, Medium air puff vs High air puff	0.0454737	0.0388889	TRUE
	Fig. 3v									Fig. 3w											Fig. 3x
	Behavioral Probability Cumulative (0-5s)									Behavioral Probability Cumulative (0-5s)											Behavioral Probability Cumulative (0-5s)
					p-value (Chi-square two-sided)									p-value (Chi-square two-sided)											p-value (Chi-square two-sided)
		Low light	Medium light	High light	low vs medium light	low vs high light	medium vs high light				Medium air puff, low light	Medium air puff, medium light	Medium air puff, high light	Medium air puff, low light vs medium light	Medium air puff, low light vs high light	Medium air puff, medium light vs high light						High air puff, low light	High air puff, medium light	High air puff, high light	High air puff, low light vs medium light	High air puff, low light vs high light	High air puff, medium light vs high light
	Hunch	0	0.0132159	0.0318841	0.105104	0.0110762	0.198682			Hunch	0.225108	0.194737	0.154088	0.469041	0.0481858	0.263953					Hunch	0.320144	0.287879	0.101852	0.511847	1.07009e-08	9.95875e-06
	Head& Tail	0.00328947	0.0440529	0.208696	0.0080061	1.48e-11	6.72713e-07			Head& Tail	0.0649351	0.2	0.147799	8.08286e-05	0.00461506	0.15334					Head& Tail	0.0755396	0.227273	0.296296	1.80536e-05	1.90882e-10	0.162561
	Static bend	0.0427632	0.030837	0.0144928	0.695525	0	0			Static bend	0.147186	0.152632	0.138365	0.881114	0.791042	0.680607					Static bend	0.467626	0.439394	0.435185	0.598185	0.474496	0.935298
	Head-Cast	0.835526	0.85022	0.171014	0.695525	0	0			Head-Cast	0.692641	0.415789	0.465409	5.62327e-08	7.86693e-07	0.308708					Head-Cast	0.471223	0.371212	0.199074	0.0597464	4.6697e-10	0.000454244
	C-shape	0.128289	0.612335	0.886957	0	0	1.00897e-12			C-shape	0.320346	0.636842	0.742138	7.01364e-10	0	0.0178678					C-shape	0.266187	0.469697	0.50463	5.42878e-05	7.14436e-08	0.531064
	Roll	0.167763	0.634361	0.373913	0	6.76746e-07	2.34644e-08			Roll	0.0649351	0.236842	0.45283	1.98937e-06	0	4.08906e-06					Roll	0.0323741	0.143939	0.115741	3.60031e-05	0.000330681	0.445079
	Total n	199	183	305						Total n	206	175	265								Total n	269	129	214
																						Benjamini and Hochberg (1995) corrected significance level
		Benjamini and Hochberg (1995) corrected significance level																				q* =	0.0277778
		q* =	0.0333333								Benjamini and Hochberg (1995) corrected significance level
											q* =	0.0277778
																						Benjamini-Hochberg (BH) Correction
		Benjamini-Hochberg (BH) Correction									Benjamini-Hochberg (BH) Correction
																						Actions	Condition Comparison	P value (p)	B-H threshold (q*)	p < q*
		Actions	Condition Comparison	P value (p)	B-H threshold (q*)	p < q*					Actions	Condition Comparison	P value (p)	B-H threshold (q*)	p < q*							Hunch	High air puff, low light vs medium light	0.511847	0.0416667	FALSE
		Hunch	low vs medium light	0,105103965	0,038888889	FALSE					Hunch	Medium air puff, low light vs medium light	0.469041	0.0416667	FALSE								High air puff, low light vs high light	1.07009e-08	0.00833333	TRUE
			low vs high light	0,011076216	0,033333333	TRUE						Medium air puff, low light vs high light	0.0481858	0.0305556	FALSE								High air puff, medium light vs high light	9.95875e-06	0.0138889	TRUE
			medium vs high light	0,198681943	0,041666667	FALSE						Medium air puff, medium light vs high light	0.263953	0.0361111	FALSE							Head & Tail	High air puff, low light vs medium light	1.80536e-05	0.0166667	TRUE
		Head & Tail	low vs medium light	0,008006099	0,030555556	TRUE					Head & Tail	Medium air puff, low light vs medium light	8.08286e-05	0.0222222	TRUE								High air puff, low light vs high light	1.90882e-10	0.00277778	TRUE
			low vs high light	1,4818E-11	0,019444444	TRUE						Medium air puff, low light vs high light	0.00461506	0.025	TRUE								High air puff, medium light vs high light	0.162561	0.0333333	FALSE
			medium vs high light	6,72713E-07	0,025	TRUE						Medium air puff, medium light vs high light	0.15334	0.0333333	FALSE							Static Bend	High air puff, low light vs medium light	0.598185	0.0472222	FALSE
		Static Bend	low vs medium light	0,530493919	0,047222222	FALSE					Static Bend	Medium air puff, low light vs medium light	0.881114	0.05	FALSE								High air puff, low light vs high light	0.474496	0.0388889	FALSE
			low vs high light	0,049340206	0,036111111	FALSE						Medium air puff, low light vs high light	0.791042	0.0472222	FALSE								High air puff, medium light vs high light	0.935298	0.05	FALSE
			medium vs high light	0,222089868	0,044444444	FALSE						Medium air puff, medium light vs high light	0.680607	0.0444444	FALSE							Head-Cast	High air puff, low light vs medium light	0.0597464	0.0305556	FALSE
		Head-Cast	low vs medium light	0,695525355	0,05	FALSE					Head-Cast	Medium air puff, low light vs medium light	5.62327e-08	0.0111111	TRUE								High air puff, low light vs high light	4.6697e-10	0.00555556	TRUE
			low vs high light	0	0,011111111	TRUE						Medium air puff, low light vs high light	7.86693e-07	0.0138889	TRUE								High air puff, medium light vs high light	0.000454244	0.0277778	TRUE
			medium vs high light	0	0,013888889	TRUE						Medium air puff, medium light vs high light	0.308708	0.0388889	FALSE							C-shape	High air puff, low light vs medium light	5.42878e-05	0.0222222	TRUE
		C-shape	low vs medium light	0	0,002777778	TRUE					C-shape	Medium air puff, low light vs medium light	7.01364e-10	0.00833333	TRUE								High air puff, low light vs high light	7.14436e-08	0.0111111	TRUE
			low vs high light	0	0,005555556	TRUE						Medium air puff, low light vs high light	0	0.00277778	TRUE								High air puff, medium light vs high light	0.531064	0.0444444	FALSE
			medium vs high light	1,00897E-12	0,016666667	TRUE						Medium air puff, medium light vs high light	0.0178678	0.0277778	TRUE							Roll	High air puff, low light vs medium light	3.60031e-05	0.0194444	TRUE
		Roll	low vs medium light	0	0,002777778	TRUE					Roll	Medium air puff, low light vs medium light	1.98937e-06	0.0166667	TRUE								High air puff, low light vs high light	0.000330681	0.025	TRUE
			low vs high light	6,76746E-07	0,027777778	TRUE						Medium air puff, low light vs high light	0	0.00277778	TRUE								High air puff, medium light vs high light	0.445079	0.0361111	FALSE
			medium vs high light	2,34644E-08	0,022222222	TRUE						Medium air puff, medium light vs high light	4.08906e-06	0.0194444	TRUE

## Sheet: Fig.8
		P values between 0.01 and 0.05		*										P values between 0.01 and 0.05		*
		P values between 0.001 and 0.01		**										P values between 0.001 and 0.01		**
		P values between 0.0001 and 0.001		***										P values between 0.0001 and 0.001		***
		P values <0.0001		****										P values <0.0001		****
	Fig. 8 b,f													Fig. 8 d,h
		Behavioral Probability Cumulative (0-5s)													Behavioral Probability Cumulative (0-5s)
							p-value (Chi-square two-sided)													p-value (Chi-square two-sided)
		attP40;attP2>Chrimson +ATR	B2>Chrimson -ATR	B2>Chrimson, R11A07>TNT -ATR	B2>Chrimson +ATR	B2>Chrimson, R11A07>TNT +ATR	B2>Chrimson -ATR vs B2>Chrimson, R11A07>TNT -ATR	B2>Chrimson -ATR vs B2>Chrimson +ATR	B2>Chrimson, R11A07>TNT -ATR vs B2>Chrimson, R11A07>TNT +ATR	B2>Chrimson +ATR vs B2>Chrimson, R11A07>TNT +ATR					attP40;attP2>Chrimson +ATR	Basins>Chrimson -ATR	Basins>Chrimson , R11A07>TNT -ATR	Basins>Chrimson +ATR	Basins>Chrimson, R11A07>TNT +ATR	Basins>Chrimson -ATR vs Basins>Chrimson , R11A07>TNT -ATR	Basins>Chrimson -ATR vs Basins>Chrimson +ATR	Basins>Chrimson, R11A07>TNT -ATR vs Basins>Chrimson, R11A07>TNT +ATR	Basins>Chrimson +ATR vs Basins>Chrimson, R11A07>TNT +ATR
	Hunch	0.354244	0.29078	0.214286	0.174009	0.16791	0.0621909	6.41527e-05	0.228932	0.83554				Hunch	0.354244	0.165605	0.194737	0.0458136	0.0872727	0.487338	3.78143e-07	0.000987895	0.0180542
	Static bend	0.173432	0.255319	0.583333	0.288546	0.279851	1.20903e-13	0.286747	5.57635e-10	0.811066				Static bend	0.173432	0.280255	0.689474	0.148499	0.0981818	9.17044e-14	0.000172782	0	0.0477257
	Total n	509	395	166	433	254								Total n	509	147	190	583	255
			Benjamini and Hochberg (1995) corrected significance level												Benjamini and Hochberg (1995) corrected significance level
			q* =	0.01875											q* =	0.0375
			Benjamini-Hochberg (BH) Correction												Benjamini-Hochberg (BH) Correction
			Actions	Condition Comparison	P value (p)	B-H threshold (q*)	p < q*								Actions	Condition Comparison	P value (p)	B-H threshold (q*)	p < q*
			Hunch	B2>Chrimson -ATR vs B2>Chrimson, R11A07>TNT -ATR	0.0621909	0.025	FALSE								Hunch	Basins>Chrimson -ATR vs Basins>Chrimson , R11A07>TNT -ATR	0.487338	0.05	FALSE
				B2>Chrimson -ATR vs B2>Chrimson +ATR	6.41527e-05	0.01875	TRUE									Basins>Chrimson -ATR vs Basins>Chrimson +ATR	3.78143e-07	0.01875	TRUE
				B2>Chrimson, R11A07>TNT -ATR vs B2>Chrimson, R11A07>TNT +ATR	0.228932	0.03125	FALSE									Basins>Chrimson, R11A07>TNT -ATR vs Basins>Chrimson, R11A07>TNT +ATR	0.000987895	0.03125	TRUE
				B2>Chrimson +ATR vs B2>Chrimson, R11A07>TNT +ATR	0.83554	0.05	FALSE									Basins>Chrimson +ATR vs Basins>Chrimson, R11A07>TNT +ATR	0.0180542	0.0375	TRUE
			Static bend	B2>Chrimson -ATR vs B2>Chrimson, R11A07>TNT -ATR	1.20903e-13	0.00625	TRUE								Static bend	Basins>Chrimson -ATR vs Basins>Chrimson , R11A07>TNT -ATR	0	0.00625	TRUE
				B2>Chrimson -ATR vs B2>Chrimson +ATR	0.286747	0.0375	FALSE									Basins>Chrimson -ATR vs Basins>Chrimson +ATR	0.000172782	0.025	TRUE
				B2>Chrimson, R11A07>TNT -ATR vs B2>Chrimson, R11A07>TNT +ATR	5.57635e-10	0.0125	TRUE									Basins>Chrimson, R11A07>TNT -ATR vs Basins>Chrimson, R11A07>TNT +ATR	9.17044e-14	0.0125	TRUE
				B2>Chrimson +ATR vs B2>Chrimson, R11A07>TNT +ATR	0.811066	0.04375	FALSE									Basins>Chrimson +ATR vs Basins>Chrimson, R11A07>TNT +ATR	0.0477257	0.04375	FALSE
	Fig. 8 j, m													Fig. 8 k,n
		Behavioral Probability Cumulative (0-5s)												Behavioral Probability Cumulative (10-30s)
						p-value (Chi-square two-sided)													p-value (Chi-square two-sided)
		B2>Chrimson +ATR	B2>Chrimson, R11A07>TNT +ATR	Basins>Chrimson +ATR	Basins>Chrimson, R11A07>TNT +ATR	B2>Chrimson +ATR vs B2>Chrimson, R11A07>TNT +ATR	B2>Chrimson +ATR vs Basins>Chrimson +ATR	B2>Chrimson, R11A07>TNT +ATR vs Basins>Chrimson, R11A07>TNT +ATR	Basins>Chrimson +ATR vs Basins>Chrimson, R11A07>TNT +ATR						B2>Chrimson +ATR	B2>Chrimson, R11A07>TNT +ATR	Basins>Chrimson +ATR	Basins>Chrimson, R11A07>TNT +ATR	B2>Chrimson +ATR vs B2>Chrimson, R11A07>TNT +ATR	B2>Chrimson +ATR vs Basins>Chrimson +ATR	B2>Chrimson, R11A07>TNT +ATR vs Basins>Chrimson, R11A07>TNT +ATR	Basins>Chrimson +ATR vs Basins>Chrimson, R11A07>TNT +ATR
	Roll	0.0110132	0.0261194	0.0679305	0.163636	0.140029	1.17244e-05	1.19474e-07	1.69045e-05					Roll	0.144689	0.313725	0.164592	0.232026	1.33219e-07	0.388489	0.0387317	0.0206623
	C-shape	0.0132159	0.0261194	0.0868878	0.123636	0.221221	3.76666e-07	2.89683e-05	0.101545					C-shape	0.0641026	0.0588235	0.0843707	0.104575	0.771491	0.229221	0.0579636	0.345792
	Total n	433	254	583	255									Total n	433	254	583	255
			Benjamini and Hochberg (1995) corrected significance level
			q* =	0.03125											Benjamini and Hochberg (1995) corrected significance level
															q* =	0.00625
			Benjamini-Hochberg (BH) Correction
															Benjamini-Hochberg (BH) Correction
			Actions	Condition Comparison	P value (p)	B-H threshold (q*)	p < q*
			Roll	B2>Chrimson +ATR vs B2>Chrimson, R11A07>TNT +ATR	0.140029	0.04375	FALSE								Actions	Condition Comparison	P value (p)	B-H threshold (q*)	p < q*
				B2>Chrimson +ATR vs Basins>Chrimson +ATR	1.17244e-05	0.01875	TRUE								Roll	B2>Chrimson +ATR vs B2>Chrimson, R11A07>TNT +ATR	1.33219e-07	0.00625	TRUE
				B2>Chrimson, R11A07>TNT +ATR vs Basins>Chrimson, R11A07>TNT +ATR	1.19474e-07	0.00625	TRUE									B2>Chrimson +ATR vs Basins>Chrimson +ATR	0.388489	0.04375	FALSE
				Basins>Chrimson +ATR vs Basins>Chrimson, R11A07>TNT +ATR	1.69045e-05	0.025	TRUE									B2>Chrimson, R11A07>TNT +ATR vs Basins>Chrimson, R11A07>TNT +ATR	0.0387317	0.01875	FALSE
			C-Shape	B2>Chrimson +ATR vs B2>Chrimson, R11A07>TNT +ATR	0.221221	0.05	FALSE									Basins>Chrimson +ATR vs Basins>Chrimson, R11A07>TNT +ATR	0.0206623	0.0125	FALSE
				B2>Chrimson +ATR vs Basins>Chrimson +ATR	3.76666e-07	0.0125	TRUE								C-Shape	B2>Chrimson +ATR vs B2>Chrimson, R11A07>TNT +ATR	0.771491	0.05	FALSE
				B2>Chrimson, R11A07>TNT +ATR vs Basins>Chrimson, R11A07>TNT +ATR	2.89683e-05	0.03125	TRUE									B2>Chrimson +ATR vs Basins>Chrimson +ATR	0.229221	0.03125	FALSE
				Basins>Chrimson +ATR vs Basins>Chrimson, R11A07>TNT +ATR	0.101545	0.0375	FALSE									B2>Chrimson, R11A07>TNT +ATR vs Basins>Chrimson, R11A07>TNT +ATR	0.0579636	0.025	FALSE
																Basins>Chrimson +ATR vs Basins>Chrimson, R11A07>TNT +ATR	0.345792	0.0375	FALSE

## Sheet: Supplementary Fig. 2
	P values between 0.01 and 0.05		*				P values between 0.01 and 0.05		*
	P values between 0.001 and 0.01		**				P values between 0.001 and 0.01		**
		P values between 0.0001 and 0.001	***					P values between 0.0001 and 0.001	***
	P values <0.0001		****				P values <0.0001		****
	Supplementary Fig. S2 c						Supplementary Fig. S2 f
	Behavioral Probability Cumulative (0-5s)						Behavioral Probability Cumulative (0-5s)
		Control	R11A07>TNT	p-value (Chi-square two-sided)				Control	R11A07>GtACR	p-value (Chi-square two-sided)
	Hunch	0.371005	0.456432	0.0199683			Hunch	0.381982	0.43962	0.0463247
	Stop	0.109589	0.145228	0.140886			Head&Tail	0.139747	0.0319116	4.84474e-12
	Static bend	0.38242	0.3361	0.201194			Stop	0.103469	0.0621464	0.010384
	Head-Cast	0.639269	0.614108	0.488116			Static bend	0.363197	0.422826	0.0377525
	Back-up	0.267123	0.224066	0.189228			Head-Cast	0.466744	0.373733	0.00114898
	Total n	818	225				Back-up	0.0744146	0.127478	0.00320327
							Total n	242	307
	Supplementary Fig. S2 l						Supplementary Fig. S2 i
	Behavioral Probability Cumulative (0-5s)						Behavioral Probability Cumulative (0-5s)
		Control	R11A07>TNT	p-value (Chi-square two-sided)				Control	R11A07>GtACR	p-value (Chi-square two-sided)
	Hunch	0.357143	0.101852	6.16063e-13			Hunch	0.330952	0.0368421	2.43621e-09
	Head& Tail	0.0395408	0.296296	0			Stop	0.0333333	0.397368	9.66656e-15
	Static bend	0.631378	0.435185	2.43611e-07			Static bend	0.180952	0.207895	0.562423
	Head-Cast	0.482143	0.199074	1.18905e-13			Head-Cast	0.757143	0.428947	1.06286e-11
	C-shape	0.0242347	0.50463	0			Back-up	0.0761905	0.242105	4.87778e-06
	Roll	0	0.115741	0			Total n	95	105
	Total n	765	214

## Sheet: Supplementary Fig. 3
	P values between 0.01 and 0.05		*				P values between 0.01 and 0.05		*
	P values between 0.001 and 0.01		**				P values between 0.001 and 0.01		**
		P values between 0.0001 and 0.001	***					P values between 0.0001 and 0.001	***
	P values <0.0001		****				P values <0.0001		****
	Supplementary Fig. S3 c						Supplementary Fig. S3 j
	Behavioral Probability Cumulative (0-5s)						Behavioral Probability Cumulative (0-5s)
		Control	ELs>GtACR	p-value (Chi-square two-sided)				Control	ELs>Chr (0.3 mW/cm2)	p-value (Chi-square two-sided)
	Hunch	0.571436	0.374172	3.5343e-07			Hunch	0.00857143	0.00763359	0.872234
	Static bend	0.149718	0.211921	0.0436325			Head& Tail	0	0.0019084	0.443527
	Head-Cast	0.677545	0.602649	0.0496643			Static bend	0.0914286	0.181298	0.000562754
	Stop	0.0783071	0.137417	0.0175636			Head-Cast	0.754286	0.561069	5.37429e-08
	Back-up	0.273261	0.139073	2.26045e-05			C-shape	0.00285714	0.00381679	0.836706
	Total n	144	151				Roll	0.00571429	0.0019084	0.391463
							Total n	303	465
							Supplementary Fig. S3 j
							Behavioral Probability Cumulative (0-5s)
								Control	ELs>Chr (2.2 mW/cm2)	p-value (Chi-square two-sided)
							Hunch	0	0.010989	0.393692
							Head& Tail	0.0144928	0	0.348904
							Static bend	0.231884	0.010989	0.000216608
							Head-Cast	0.913043	0.879121	0.531917
							C-shape	0.057971	0.010989	0.164712
							Roll	0.246377	0.021978	0.000288411
							Total n	62	60

## Sheet: Supplementary Fig. 5
	P values between 0.01 and 0.05		*
	P values between 0.001 and 0.01		**
		P values between 0.0001 and 0.001	***
	P values <0.0001		****
	Supplementary Fig. S5 b
		Behavioral Probability Cumulative (0-3s) [(0.1mW/cm²]
		Control	R11A07>Chr	p-value (Chi-square two-sided)
	Crawl	0.729358	0.545788	0.000221455
	Head-Cast	0.720183	0.842491	0.00346935
	Static bend	0.0504587	0.03663	0.406166
	Head & Tail	0	0.003663	0.326617
	C-shape	0	0.0915751	2.08248e-05
	Roll	0	0.139194	7.41539e-08
	Total n	191	199
	Supplementary Fig. S5 e
		Behavioral Probability Cumulative (0-3s) [(0.2mW/cm²]
		Control	R11A07>Chr	p-value (Chi-square two-sided)
	Crawl	0.621359	0.35	2.80634e-07
	Head-Cast	0.834951	0.836364	0.962854
	Static bend	0.0242718	0.0136364	0.686497
	Head & Tail	0.00485437	0.0227273	0.180701
	C-shape	0	0.45	1.43021e-24
	Roll	0	0.490909	1.52443e-27
	Total n	181	183
	Supplementary Fig. S5 h
		Behavioral Probability Cumulative (0-3s) [(0.3mW/cm²]
		Control	R11A07>Chr	p-value (Chi-square two-sided)
	Crawl	0.660535	0.318452	1.29105e-21
	Head-Cast	0.653846	0.175595	2.23239e-40
	Static bend	0.16388	0.014881	4.75145e-11
	Head & Tail	0	0.1875	6.3185e-25
	C-shape	0.00167224	0.821429	3.33702e-136
	Roll	0	0.303571	1.90073e-41
	Total n	530	305

## Sheet: Supplementary Fig. 6
	P values between 0.01 and 0.05		*
	P values between 0.001 and 0.01		**
		P values between 0.0001 and 0.001	***
	P values <0.0001		****
	Supplementary Fig. S6 d
		Behavioral Probability Cumulative (0-2s)			p-value (Chi-square two-sided)
		Low air puff	Medium air puff	High air puff	Low vs Medium air puff	Low vs High air puff	Medium vs High air puff
	Hunch	0.0429185	0.158065	0.102326	0.000117724	0.023593	0.0747868
	Head& Tail	0.141667	0.147799	0.296296	0.732886	2.77563e-05	1.56203e-05
	Static bend	0.183333	0.138365	0.435185	0.260303	5.86991e-05	2.55329e-08
	Head-Cast	0.3875	0.465409	0.199074	0.561732	0.000150832	3.82837e-06
	C-shape	0.720833	0.742138	0.50463	0.76095	0.000780219	7.40096e-05
	Roll	0.720833	0.742138	0.50463	0.485725	3.05147e-05	0.000225886
	P values between 0.01 and 0.05		*
	P values between 0.001 and 0.01		**
		P values between 0.0001 and 0.001	***
	P values <0.0001		****
	Supplementary Fig. S6 e
		Behavioral Probability Cumulative (0-5s)			p-value (Chi-square two-sided)
		Low air puff	Medium air puff	High air puff	Low vs Medium air puff	Low vs High air puff	Medium vs High air puff
	Hunch	0.0458333	0.154088	0.101852	0.000217036	0.0311211	0.092637
	Head& Tail	0.141667	0.147799	0.296296	0.847653	0.000171571	8.34976e-05
	Static bend	0.183333	0.138365	0.435185	0.194405	4.26486e-08	3.87357e-13
	Head-Cast	0.3875	0.465409	0.199074	0.0969145	2.63129e-05	1.1438e-09
	C-shape	0.720833	0.742138	0.50463	0.610756	7.60346e-06	7.72978e-08
	Roll	0.4	0.45283	0.115741	0.258104	3.69771e-11	1.44329e-15

## Sheet: Supplementary Fig. 8
	P values between 0.01 and 0.05		*					P values between 0.01 and 0.05		*
	P values between 0.001 and 0.01		**					P values between 0.001 and 0.01		**
		P values between 0.0001 and 0.001	***						P values between 0.0001 and 0.001	***
	P values <0.0001		****					P values <0.0001		****
	Supplementary Fig. S8 g							Supplementary Fig. S8 d, e, f
		Behavioral Probability Cumulative (0-5s)
		Control	SS00739>GtACR	p-value (Chi-square two-sided)				Control Transition Probabilities [0-3s]					Control vs SS00739>GtACR: Chi-square p values (two sided)
	Hunch	0.422819	0.647059	0.000151613					Crawl	Head-Cast	Hunch		Transitions	p-value (Chi-square two-sided)
	Static bend	0.147651	0.154412	0.873455				Crawl	0	0.293333	0.546667		Crawl to Hunch	0.0230336
	Head-Cast	0.818792	0.772059	0.327691				Head-Cast	0.0833333	0	0.291667		Crawl to Head-cast	0.0230336
	Stop	0.0469799	0.0220588	0.253434				Hunch	0	0.52381	0		Hunch to Head-cast	0.0230336
	Back-up	0.154362	0.213235	0.198671									Head-Cast to Hunch	0.202766
	Total n	145	136										Head-Cast to crawl	0.175963
								SS00739>GtACR Transition Probabilities [0-3s]
									Crawl	Head-Cast
								Crawl	0	0.0714286	Hunch
	Supplementary Fig. S8 h							Head-Cast	0	0	0.728571		Control vs SS00739>GtACR: Chi-square p values (two sided)
								Hunch	0	0.686047	0.47619		Transitions	p-value (Chi-square two-sided)
		Behavioral Probability Cumulative (0-5s)											Crawl to Hunch	0.148902
													Crawl to Head-cast	0.0861704
		Control	SS00739>GtACR	p-value (Chi-square two-sided)				SS00740>GtACR Transition Probabilities [0-3s]					Hunch to Head-cast	1.64094e-06
	Hunch	0.422819	0.753247	2.35339e-06					Crawl	Head-Cast	Hunch		Head-Cast to Hunch	0.0039726
	Static bend	0.147651	0.142857	0.922944				Crawl	0	4	21		Head-Cast to crawl	0.399075
	Head-Cast	0.818792	0.805195	0.803313				Head-Cast	0	0	7
	Stop	0.0469799	0.0649351	0.568312				Hunch	0	32	0
	Back-up	0.154362	0.194805	0.441014
	Total n	145	77
	P values between 0.01 and 0.05		*
	P values between 0.001 and 0.01		**
		P values between 0.0001 and 0.001	***
	P values <0.0001		****
	Supplementary Fig. S8 j, l
		Behavioral Probability Cumulative (0-5s)				p-value (Chi-square two-sided)
		B2>Chrimson +ATR	B2>Chrimson, 19c>TNT +ATR	Basins>Chrimson +ATR	Basins>Chrimson, 19c>TNT +ATR	B2>Chrimson +ATR vs B2>Chrimson, 19c>TNT +ATR	B2>Chrimson +ATR vs Basins>Chrimson +ATR	B2>Chrimson, 19c>TNT +ATR vs Basins>Chrimson +ATR	B2>Chrimson, 19c>TNT +ATR vs Basins>Chrimson +ATR
	Roll	0.0881543	0.688172	0.0138889	0.546875	0	0.0337489	0.110914	1.45286e-11
	C-shape	0.0247934	0.11828	0.0555556	0.21875	0.000348574	0.181638	0.12921	0.00786383
	Total n	289	81	70	48
